# Supplementary material for: LRRK2 inhibition potentiates PARP inhibitor cytotoxicity through inhibiting homologous recombination‐mediated DNA double strand break repair
Source: Clin Transl Med. 2021 Feb 26;11(3):e341. doi: 10.1002/ctm2.341 (PMC7908045; doi:10.1002/ctm2.341)
Supplement: Supplementary file 3 — Supplementary Table 1. Original data obtained in the SSR screening. Drugs are ordered with HR/ENHJ ratio from high to low. [file CTM2-11-e341-s003.xlsx]

## Sheet: Sheet1
Drug name	HR				NHEJ			NHEJ	HR/NHEJ
	first	second	third	average	first	second	third	average
6-BIO	0.862921	0.872921	0.965921	0.900588	12.6807	12.6907	12.7837	12.7184	0.07081
UNC0379	1.37031	1.47131	1.47331	1.43831	17.7431	17.8441	17.8461	17.8111	0.0807539
BMS-833923	3.23898	3.11898	3.22998	3.19598	23.6574	23.5374	23.6484	23.6144	0.13534
CX5461	1.87788	1.97888	2.19988	2.01888	9.82777	9.92877	10.1498	9.96877	0.20252
Endoxifen Z-isomer	0.92809	0.80809	1.02909	0.921757	4.2739	4.1539	4.3749	4.26757	0.215991
Rifabutin	0.715867	0.816867	1.03787	0.856867	3.48622	3.58722	3.80822	3.62722	0.236232
IM-12	0.476404	0.356404	0.467404	0.433404	1.74144	1.62144	1.73244	1.69844	0.255178
Everolimus	0.811808	0.691808	0.912808	0.805475	2.92541	2.80541	3.02641	2.91908	0.275935
Danusertib	2.37404	2.25404	2.36504	2.33104	8.43837	8.31837	8.42937	8.39537	0.277658
SP2509	1.25981	1.26981	1.24861	1.25941	4.43364	4.44364	4.42244	4.43324	0.284084
Alisertib	2.45012	2.46012	2.55312	2.48779	8.20203	8.21203	8.30503	8.2397	0.301927
INK 128	1.68121	1.56121	1.78221	1.67488	5.55335	5.43335	5.65435	5.54701	0.301942
Ulipristal acetate	0.611236	0.491236	0.600036	0.567503	1.86305	1.74305	1.85185	1.81932	0.311932
ETP46464	1.21245	1.22245	1.20345	1.21279	3.65224	3.66224	3.64324	3.65257	0.332037
Bazedoxifene acetate	0.840449	0.850449	0.831449	0.840783	2.46247	2.47247	2.45347	2.4628	0.341393
Panobinostat	2.49594	2.50594	2.72694	2.57628	7.20913	7.21913	7.44013	7.28947	0.353425
PI3065	0.858145	0.868145	1.08915	0.938478	2.55216	2.56216	2.78316	2.6325	0.356497
J147	0.912081	0.792081	1.01508	0.906414	2.43885	2.31885	2.54185	2.43318	0.372523
XL147 analogue	0.78952	0.79952	0.78052	0.789853	2.01514	2.02514	2.00614	2.01547	0.391894
Pazufloxacin Mesylate	0.711248	0.591248	0.700048	0.667514	1.71209	1.59209	1.70089	1.66836	0.400103
Temsirolimus	0.876124	0.886124	0.979124	0.91379	2.2309	2.2409	2.3339	2.26856	0.402806
KenPaullone	1.58014	1.46014	1.68114	1.5738	3.88266	3.76266	3.98366	3.87633	0.406004
Ciprofloxacin	0.688226	0.698226	0.679226	0.68856	1.68678	1.69678	1.67778	1.68711	0.40813
GSK503	0.877439	0.757439	0.866239	0.833706	2.08162	1.96162	2.07042	2.03788	0.409104
Daptomycin	0.691756	0.571756	0.682756	0.648756	1.61509	1.49509	1.60609	1.57209	0.41267
CUDC-907	4.02302	3.90302	4.12602	4.01735	9.27845	9.15845	9.38145	9.27278	0.433242
Melatonine	0.721991	0.601991	0.822991	0.715657	1.6009	1.4809	1.7019	1.59457	0.44881
Tipiracil hydrochloride	0.631221	0.641221	0.734221	0.668888	1.45115	1.46115	1.55415	1.48881	0.449276
Purmorphamine	0.462921	0.342921	0.563921	0.456588	1.00025	0.880254	1.10125	0.99392	0.459381
Deferoxamine Mesylate	0.651098	0.531098	0.752098	0.644765	1.39532	1.27532	1.49632	1.38898	0.4642
UNC1215	0.916246	1.01725	1.23825	1.05725	2.12207	2.22307	2.44407	2.26307	0.467173
GSK126	1.21201	1.31301	1.20301	1.24268	2.59357	2.69457	2.58457	2.62423	0.473541
Fasudil hydrochloride	0.448367	0.328367	0.439367	0.405367	0.876745	0.756745	0.867745	0.833745	0.4862
Beta-Carotene	1.15983	1.16983	1.26283	1.1975	2.39224	2.40224	2.49524	2.42991	0.492817
Pinometostat	0.501124	0.511124	0.732124	0.581457	1.09105	1.10105	1.32205	1.17138	0.496386
Pyridone 6	1.35281	1.36281	1.45581	1.39048	2.7474	2.7574	2.8504	2.78507	0.499261
Doxifluridine	0.871519	0.972519	0.862519	0.902186	1.77313	1.87413	1.76413	1.80379	0.500161
Apitolisib	2.2952	2.3962	2.284	2.32514	4.54564	4.64664	4.53444	4.57557	0.508163
EPZ6438	1.11511	0.995106	1.21811	1.10944	2.17743	2.05743	2.28043	2.17176	0.510847
AMI-1	0.879193	0.889193	0.867993	0.878793	1.70168	1.71168	1.69048	1.70128	0.516548
GSK2578215A	0.431461	0.311461	0.422461	0.388461	2.03738	2.13838	2.02618	2.06731	0.550485
Bavachinin	0.510112	0.611112	0.832112	0.651112	1.00672	1.10772	1.32872	1.14772	0.567309
Baricitinib?Phosphate	1.12212	1.00212	1.11092	1.07839	1.92855	1.80855	1.91735	1.88482	0.572144
Decernotinib	0.782022	0.883022	0.770822	0.811956	1.37269	1.47369	1.36149	1.40262	0.578885
Famciclovir	0.823723	0.924723	0.812523	0.853656	1.42631	1.52731	1.41511	1.45624	0.586206
Vidarabine	1.21771	1.22771	1.32071	1.25538	2.07282	2.08282	2.17582	2.11049	0.594829
Etonogestrel	0.613483	0.714483	0.716483	0.681483	1.03728	1.13828	1.14028	1.10528	0.61657
ITD-1	1.04045	1.14145	1.36245	1.18145	1.737	1.838	2.059	1.878	0.629099
Reversine	3.78202	3.79202	3.77302	3.78236	5.97578	5.98578	5.96678	5.97611	0.632912
AG1024	0.497753	0.407753	0.386553	0.397353	0.617423	0.627423	0.606223	0.617023	0.643983
SD-208	0.862921	0.742921	0.853921	0.819921	1.2611	1.1411	1.2521	1.2181	0.673117
Cyclocytidine hydrochloride	1.02302	1.03302	1.25402	1.10335	1.52661	1.53661	1.75761	1.60695	0.686615
Enrofloxacin	0.548345	0.649345	0.651345	0.616345	0.828484	0.929484	0.931484	0.896484	0.687514
Fludarabine	3.56854	3.44854	3.55954	3.52554	5.11679	4.99679	5.10779	5.07379	0.694853
Streptozocin	1.54613	1.55613	1.53493	1.54573	2.20506	2.21506	2.19386	2.20466	0.701118
UNC669	0.686966	0.566966	0.789966	0.6813	0.977175	0.857175	1.08017	0.971508	0.70128
CPI-0610	1.5501	1.5601	1.5389	1.5497	2.16537	2.17537	2.15417	2.16497	0.715808
LDK378	18.4502	18.3302	18.4412	18.4072	25.2845	25.1645	25.2755	25.2415	0.729244
UNC1999	6.57565	6.67665	6.56665	6.60631	8.97244	9.07344	8.96344	9.00311	0.733781
EPZ011989	0.910112	0.790112	1.01111	0.903779	1.22318	1.10318	1.32418	1.21685	0.742722
SANT-1	0.737079	0.747079	0.840079	0.774745	1.00178	1.01178	1.10478	1.03944	0.745347
Valproic acid sodium salt	0.570708	0.450708	0.559508	0.526975	0.748758	0.628758	0.737558	0.705025	0.747456
SMI-4a	1.09225	1.10225	1.08105	1.09185	1.45436	1.46436	1.44316	1.45396	0.750949
Chlorhexidine Acetate	4.82247	4.70247	4.81347	4.77947	6.31309	6.19309	6.30409	6.27009	0.762266
Lomustine	0.511511	0.391511	0.614511	0.505844	0.664301	0.544301	0.767301	0.658634	0.76802
(R)-Ruxolitinib	0.573034	0.583034	0.561834	0.572634	0.741948	0.751948	0.730748	0.741548	0.772214
PFI-3	0.838202	0.718202	0.829202	0.795202	1.07063	0.950631	1.06163	1.02763	0.77382
RI-1	0.851685	0.731685	0.840485	0.807952	1.08065	0.960649	1.06945	1.03692	0.779188
GSK-LSD1 dihydrochloride	0.862921	0.872921	0.851721	0.862521	1.10462	1.11462	1.09342	1.10422	0.781117
Dienogest	0.750562	0.630562	0.851562	0.744228	0.938625	0.818625	1.03963	0.932292	0.798278
Rifapentine	0.987064	0.997064	0.978064	0.987398	1.23161	1.24161	1.22261	1.23194	0.801498
Estriol	0.687371	0.567371	0.790371	0.681705	0.835108	0.715108	0.938108	0.829441	0.821884
Mestranol	0.678163	0.558163	0.669163	0.635163	0.77904	0.65904	0.77004	0.73604	0.862946
Triapine	0.653933	0.663933	0.644933	0.654266	0.737002	0.747002	0.728002	0.737336	0.887338
Wnt-C59	1.02247	0.902472	1.12347	1.01614	1.13949	1.01949	1.24049	1.13315	0.896734
Vorinostat	2.63933	2.64933	2.62813	2.63893	2.93258	2.94258	2.92138	2.93218	0.899991
TMP269	0.635955	0.736955	0.957955	0.776955	0.721532	0.822532	1.04353	0.862532	0.900784
Palomid 529	1.06067	0.940674	1.05167	1.01767	1.158	1.038	1.149	1.115	0.912711
Veliparib dihydrochloride	1.51236	1.61336	1.50336	1.54303	1.60639	1.70739	1.59739	1.63706	0.942561
NVP-ADW742	10.8067	10.6867	10.9097	10.8011	11.2805	11.1605	11.3835	11.2748	0.957981
L67	2.08989	2.19089	2.19289	2.15789	2.1736	2.2746	2.2766	2.2416	0.962656
Farlutin	0.694382	0.704382	0.685382	0.694715	0.711641	0.721641	0.702641	0.711974	0.975759
Adenine hydrochloride	0.462921	0.372921	0.351721	0.395855	0.358496	0.388496	0.399496	0.382163	1.03583
PJ34	1.46292	1.56392	1.78492	1.60392	1.39247	1.49347	1.71447	1.53347	1.04594
Torin 1	4.11685	4.12685	4.21985	4.15452	3.9196	3.9296	4.0226	3.95727	1.04984
Megestrol acetate	0.878652	0.979652	0.981652	0.946652	0.8316	0.9326	0.9346	0.8996	1.0523
Sodium fusidate	0.923596	1.0246	0.914596	0.954262	0.871925	0.972925	0.862925	0.902592	1.05725
Bikinin	0.835955	0.845955	1.06696	0.916288	0.778468	0.788468	1.00947	0.858802	1.06694
Dactolisib	3.40225	3.28225	3.50525	3.39658	3.17563	3.05563	3.27863	3.16996	1.07149
Allylestrenol	0.865169	0.966169	0.853969	0.895102	0.801167	0.902167	0.789967	0.8311	1.07701
TTP 22	0.707865	0.717865	0.938865	0.788199	0.639488	0.649488	0.870488	0.719821	1.09499
CHF5074	0.979775	0.859775	1.08278	0.974109	0.854426	0.734426	0.957426	0.848759	1.14769
Levonorgestrel	1.16404	1.26504	1.15284	1.19398	1.00533	1.10633	0.994126	1.03526	1.15331
Tenovin-6	14.4	14.41	14.391	14.4003	12.1636	12.1736	12.1546	12.1639	1.18386
IOX 2	0.795506	0.896506	0.898506	0.863506	0.655973	0.756973	0.758973	0.723973	1.19273
SC-514	0.903371	0.913371	0.892171	0.902971	0.738144	0.748144	0.726944	0.737744	1.22396
Silmitasertib	0.869663	0.879663	0.860663	0.869996	0.706822	0.716822	0.697822	0.707156	1.23028
Potassium canrenoate	0.564045	0.574045	0.555045	0.564378	0.454857	0.464857	0.445857	0.45519	1.23987
Pyrazolanthrone	1.42247	1.52347	1.41127	1.45241	1.13023	1.23123	1.11903	1.16016	1.2519
Iniparib	0.746067	0.626067	0.847067	0.739734	0.593203	0.473203	0.694203	0.58687	1.26047
CGK 733	8.98893	8.86893	9.09193	8.98326	6.9957	6.8757	7.0987	6.99003	1.28515
Danofloxacin mesylate	0.862921	0.872921	0.965921	0.900588	0.655339	0.665339	0.758339	0.693005	1.29954
SCR7 pyrazine	0.532584	0.542584	0.521384	0.532184	0.389171	0.399171	0.377971	0.388771	1.36889
Procarbazine hydrochloride	0.797753	0.677753	0.786553	0.754019	0.583566	0.463566	0.572366	0.539832	1.39677
(+)-JQ-1	3.47416	3.35416	3.46296	3.43042	2.49024	2.37024	2.47904	2.4465	1.40217
DY-131	3.14157	3.02157	3.13037	3.09784	2.22483	2.10483	2.21363	2.1811	1.42031
TCS PIM-1 1	1.58876	1.59876	1.81976	1.6691	1.07938	1.08938	1.31038	1.15971	1.43923
Gestodene	0.847191	0.857191	0.835991	0.846791	0.552879	0.562879	0.541679	0.552479	1.53271
Momelotinib	9.45169	9.33169	9.55469	9.44602	5.94535	5.82535	6.04835	5.93968	1.59032
Selenomethionine	0.921348	0.931348	1.15235	1.00168	0.548694	0.558694	0.779694	0.629027	1.59243
Gatifloxacin	0.833708	0.713708	0.822508	0.789975	0.534492	0.414492	0.523292	0.490758	1.6097
TAK901	6.01798	6.02798	6.00678	6.01758	3.66967	3.67967	3.65847	3.66927	1.63999
Isoindigotin	0.957303	0.837303	0.946103	0.91357	0.595486	0.475486	0.584286	0.551752	1.65576
Lomefloxacin hydrochloride	0.955054	0.965054	1.18605	1.03539	0.543648	0.553648	0.774648	0.623981	1.65932
Pemetrexed Disodium Hydrate	6.40225	6.28225	6.50525	6.39658	3.57215	3.45215	3.67515	3.56649	1.79352
Fleroxacin	1.24719	1.25719	1.35019	1.28486	0.667512	0.677512	0.770512	0.705179	1.82203
Marbofloxacin	0.952809	0.832809	0.941609	0.909076	0.539564	0.419564	0.528364	0.49583	1.83344
Pitavastatin calcium	3.27865	3.28865	3.38165	3.31632	1.67753	1.68753	1.78053	1.7152	1.93349
AZD1080	1.88764	1.76764	1.87864	1.84464	0.989982	0.869982	0.980982	0.946982	1.94791
Dacarbazine	0.986517	0.866517	1.08752	0.980184	0.502536	0.382536	0.603536	0.496203	1.97537
PIK-75 hydrochloride	8.99551	9.00551	9.22651	9.07584	4.29939	4.30939	4.53039	4.37972	2.07224
Pefloxacin Mesylate Dihydrate	1.2764	1.2864	1.2674	1.27674	0.592569	0.602569	0.583569	0.592902	2.15337
Sanguinarine	27.4045	27.2845	27.5075	27.3988	12.0621	11.9421	12.1651	12.0565	2.27254
LRRK2-IN-1	21.209	21.31	21.2	21.2397	9.27187	9.37287	9.26287	9.30254	2.28321
Fedratinib	58.2435	58.2535	58.4745	58.3239	23.5702	23.5802	23.8012	23.6505	2.46607
Thioguanine	8.4427	8.3227	8.4315	8.39896	3.29039	3.17039	3.27919	3.24665	2.58696
Irinotecan	25.991	26.001	25.982	25.9913	9.58648	9.59648	9.57748	9.58682	2.71116
Etoposide	20.7978	20.6778	20.8988	20.7914	7.61413	7.49413	7.71513	7.60779	2.73291
AP26113	57.2325	57.2425	57.4635	57.3128	18.9633	18.9733	19.1943	19.0437	3.00955
Raltegravir potassium	1.10337	1.11337	1.33437	1.1837	0.264519	0.274519	0.495519	0.344853	3.43249
Bleomycin Sulfate	22.9169	22.9269	22.9057	22.9165	6.61108	6.62108	6.59988	6.61068	3.46658
Voxtalisib Analogue	3.25843	3.26843	3.48943	3.33876	0.859117	0.869117	1.09012	0.939451	3.55395
Belinostat	33.3124	33.4134	33.3034	33.343	8.81676	8.91776	8.80776	8.84743	3.76867
PCI-24781	46.7753	46.7853	46.8783	46.8129	12.1641	12.1741	12.2671	12.2018	3.83657
IC261	18.8067	18.8167	18.7977	18.8071	4.68311	4.69311	4.67411	4.68344	4.01565
DAPT	0.797753	0.807753	0.900753	0.835419	0.158382	0.168382	0.261382	0.196049	4.26129
YK-4-279	25.2921	25.3931	25.3951	25.3601	5.05947	5.16047	5.16247	5.12747	4.94593
Histone Deacetylase Inhibitor III	96.5129	96.3929	96.5017	96.4692	18.9843	18.8643	18.9731	18.9406	5.09325
Entinostat	51.1551	51.0351	51.2561	51.1487	8.77695	8.65695	8.87795	8.77061	5.83183
BIX02188	4.38876	4.26876	4.49176	4.3831	0.696424	0.576424	0.799424	0.690757	6.34535
Nexturastat A	59.5528	59.4328	59.5416	59.5091	8.82133	8.70133	8.81013	8.7776	6.77966
Daunorubicin hydrochloride	219.636	219.646	219.867	219.716	12.6807	12.6907	12.9117	12.761	17.2178
Cyclopamine	14.4699	14.3499	14.4609	14.4269	0.727311	0.607311	0.718311	0.684311	21.0823
7,8-Dihydroxyflavone	9.91265	10.0137	10.2347	10.0537	0.324682	0.425682	0.646682	0.465682	21.5891
Suramin Sodium Salt	11.0602	11.0702	11.2912	11.1406	0.404989	0.414989	0.635989	0.485322	22.955
Schizandrin B	11.244	11.254	11.347	11.2816	0.379203	0.389203	0.482203	0.416869	27.0628
Costunolide	9.82831	9.83831	9.81931	9.82865	0.352911	0.362911	0.343911	0.353245	27.8239
TBB	10.2681	10.3691	10.3711	10.3361	0.296958	0.397958	0.399958	0.364958	28.3213
Daphnetin	10.2741	10.1541	10.3751	10.2678	0.326704	0.206704	0.427704	0.320371	32.0496
Zinc bacitracin	12.753	12.763	12.7418	12.7526	0.39732	0.40732	0.38612	0.39692	32.1289
Kaempferol	12.1265	12.1365	12.1175	12.1268	0.368164	0.378164	0.359164	0.368497	32.9089
Sodium Aescinate	12.7892	12.7992	12.778	12.7888	0.387967	0.397967	0.376767	0.387567	32.9976
Monocrotaline	14.7349	14.6149	14.8379	14.7293	0.447628	0.327628	0.550628	0.441961	33.3271
Daidzin	13.0422	13.1432	13.031	13.0721	0.334373	0.435373	0.323173	0.364306	35.8822
Ginsenoside Rg2	13.9819	14.0829	13.9729	14.0126	0.336227	0.437227	0.327227	0.366893	38.1926
Asiaticoside	15.5512	15.5612	15.6542	15.5889	0.362602	0.372602	0.465602	0.400269	38.946
Atorvastatin Calcium	14.9608	14.8408	15.0638	14.9552	0.388557	0.268557	0.491557	0.38289	39.0587
Curcumol	14.2892	14.1692	14.2802	14.2462	0.399764	0.279764	0.390764	0.356764	39.9316
Coenzyme Q10	15.7229	15.6029	15.8239	15.7166	0.365383	0.245383	0.466383	0.35905	43.7727
Astragaloside IV	9.12349	9.00349	9.11229	9.07976	0.232999	0.112999	0.221799	0.189266	47.9736

## Sheet: Sheet2
Drug name	NHEJ/HR ratio	DSB repair balance	Role in DSB repair
6-BIO	0.07081	Decreased HR	Favor NHEJ
UNC0379	0.0807539	Decreased HR	Favor NHEJ
BMS-833923	0.13534	Decreased HR	Favor NHEJ
CX5461	0.20252	Decreased HR	Favor NHEJ
Endoxifen Z-isomer	0.215991	Decreased HR	Favor NHEJ
Rifabutin	0.236232	Decreased HR	Favor NHEJ
IM-12	0.255178	Decreased HR	Favor NHEJ
Everolimus	0.275935	Decreased HR	Favor NHEJ
Danusertib	0.277658	Decreased HR	Favor NHEJ
SP2509	0.284084	Decreased HR	Favor NHEJ
Alisertib	0.301927	Decreased HR	Favor NHEJ
INK 128	0.301942	Decreased HR	Favor NHEJ
Ulipristal acetate	0.311932	Decreased HR	Favor NHEJ
ETP46464	0.332037	Decreased HR	Favor NHEJ
Bazedoxifene acetate	0.341393	Decreased HR	Favor NHEJ
Panobinostat	0.353425	Decreased HR	Favor NHEJ
PI3065	0.356497	Decreased HR	Favor NHEJ
J147	0.372523	Decreased HR	Favor NHEJ
XL147 analogue	0.391894	Decreased HR	Favor NHEJ
Pazufloxacin Mesylate	0.400103	Decreased HR	Favor NHEJ
Temsirolimus	0.402806	Decreased HR	Favor NHEJ
KenPaullone	0.406004	Decreased HR	Favor NHEJ
Ciprofloxacin	0.40813	Decreased HR	Favor NHEJ
GSK503	0.409104	Decreased HR	Favor NHEJ
Daptomycin	0.41267	Decreased HR	Favor NHEJ
CUDC-907	0.433242	Decreased HR	Favor NHEJ
Melatonine	0.44881	Decreased HR	Favor NHEJ
Tipiracil hydrochloride	0.449276	Decreased HR	Favor NHEJ
Purmorphamine	0.459381	Decreased HR	Favor NHEJ
Deferoxamine Mesylate	0.4642	Decreased HR	Favor NHEJ
UNC1215	0.467173	Decreased HR	Favor NHEJ
GSK126	0.473541	Decreased HR	Favor NHEJ
Fasudil hydrochloride	0.4862	Decreased HR	Favor NHEJ
Beta-Carotene	0.492817	Decreased HR	Favor NHEJ
Pinometostat	0.496386	Decreased HR	Favor NHEJ
Pyridone 6	0.499261	Decreased HR	Favor NHEJ
Doxifluridine	0.500161	Decreased HR	Favor NHEJ
Apitolisib	0.508163	Decreased HR	Favor NHEJ
EPZ6438	0.510847	Decreased HR	Favor NHEJ
AMI-1	0.516548	Decreased HR	Favor NHEJ
GSK2578215A	0.550485	Decreased HR	Favor NHEJ
Bavachinin	0.567309	Decreased HR	Favor NHEJ
Baricitinib?Phosphate	0.572144	Decreased HR	Favor NHEJ
Decernotinib	0.578885	Decreased HR	Favor NHEJ
Famciclovir	0.586206	Decreased HR	Favor NHEJ
Vidarabine	0.594829	Decreased HR	Favor NHEJ
Etonogestrel	0.61657	Decreased HR	Favor NHEJ
ITD-1	0.629099	Decreased HR	Favor NHEJ
Reversine	0.632912	Decreased HR	Favor NHEJ
AG1024	0.643983	Decreased HR	Favor NHEJ
SD-208	0.673117	Decreased HR	Favor NHEJ
Cyclocytidine hydrochloride	0.686615	Decreased HR	Favor NHEJ
Enrofloxacin	0.687514	Decreased HR	Favor NHEJ
Fludarabine	0.694853	Decreased HR	Favor NHEJ
Streptozocin	0.701118	Decreased HR	Favor NHEJ
UNC669	0.70128	Decreased HR	Favor NHEJ
CPI-0610	0.715808	Decreased HR	Favor NHEJ
LDK378	0.729244	Decreased HR	Favor NHEJ
UNC1999	0.733781	Decreased HR	Favor NHEJ
EPZ011989	0.742722	Decreased HR	Favor NHEJ
SANT-1	0.745347	Decreased HR	Favor NHEJ
Valproic acid sodium salt	0.747456	Decreased HR	Favor NHEJ
SMI-4a	0.750949	Decreased HR	Favor NHEJ
Chlorhexidine Acetate	0.762266	Decreased HR	Favor NHEJ
Lomustine	0.76802	Decreased HR	Favor NHEJ
(R)-Ruxolitinib	0.772214	Decreased HR	Favor NHEJ
PFI-3	0.77382	Decreased HR	Favor NHEJ
RI-1	0.779188	Decreased HR	Favor NHEJ
GSK-LSD1 dihydrochloride	0.781117	Decreased HR	Favor NHEJ
Dienogest	0.798278	Decreased HR	Favor NHEJ
Rifapentine	0.801498	Decreased HR	Favor NHEJ
Estriol	0.821884	Decreased HR	Favor NHEJ
Mestranol	0.862946	Decreased HR	Favor NHEJ
Triapine	0.887338	Decreased HR	Favor NHEJ
Wnt-C59	0.896734	Decreased HR	Favor NHEJ
Vorinostat	0.899991	Decreased HR	Favor NHEJ
TMP269	0.900784	Decreased HR	Favor NHEJ
Palomid 529	0.912711	Decreased HR	Favor NHEJ
Veliparib dihydrochloride	0.942561	Decreased HR	Favor NHEJ
NVP-ADW742	0.957981	Decreased HR	Favor NHEJ
L67	0.962656	Decreased HR	Favor NHEJ
Farlutin	0.975759	Decreased HR	Favor NHEJ
Adenine hydrochloride	1.03583	Increased HR	Favor HR
PJ34	1.04594	Increased HR	Favor HR
Torin 1	1.04984	Increased HR	Favor HR
Megestrol acetate	1.0523	Increased HR	Favor HR
Sodium fusidate	1.05725	Increased HR	Favor HR
Bikinin	1.06694	Increased HR	Favor HR
Dactolisib	1.07149	Increased HR	Favor HR
Allylestrenol	1.07701	Increased HR	Favor HR
TTP 22	1.09499	Increased HR	Favor HR
CHF5074	1.14769	Increased HR	Favor HR
Levonorgestrel	1.15331	Increased HR	Favor HR
Tenovin-6	1.18386	Increased HR	Favor HR
IOX 2	1.19273	Increased HR	Favor HR
SC-514	1.22396	Increased HR	Favor HR
Silmitasertib	1.23028	Increased HR	Favor HR
Potassium canrenoate	1.23987	Increased HR	Favor HR
Pyrazolanthrone	1.2519	Increased HR	Favor HR
Iniparib	1.26047	Increased HR	Favor HR
CGK 733	1.28515	Increased HR	Favor HR
Danofloxacin mesylate	1.29954	Increased HR	Favor HR
SCR7 pyrazine	1.36889	Increased HR	Favor HR
Procarbazine hydrochloride	1.39677	Increased HR	Favor HR
(+)-JQ-1	1.40217	Increased HR	Favor HR
DY-131	1.42031	Increased HR	Favor HR
TCS PIM-1 1	1.43923	Increased HR	Favor HR
Gestodene	1.53271	Increased HR	Favor HR
Momelotinib	1.59032	Increased HR	Favor HR
Selenomethionine	1.59243	Increased HR	Favor HR
Gatifloxacin	1.6097	Increased HR	Favor HR
TAK901	1.63999	Increased HR	Favor HR
Isoindigotin	1.65576	Increased HR	Favor HR
Lomefloxacin hydrochloride	1.65932	Increased HR	Favor HR
Pemetrexed Disodium Hydrate	1.79352	Increased HR	Favor HR
Fleroxacin	1.82203	Increased HR	Favor HR
Marbofloxacin	1.83344	Increased HR	Favor HR
Pitavastatin calcium	1.93349	Increased HR	Favor HR
AZD1080	1.94791	Increased HR	Favor HR
Dacarbazine	1.97537	Increased HR	Favor HR
PIK-75 hydrochloride	2.07224	Increased HR	Favor HR
Pefloxacin Mesylate Dihydrate	2.15337	Increased HR	Favor HR
Sanguinarine	2.27254	Increased HR	Favor HR
LRRK2-IN-1	2.28321	Increased HR	Favor HR
Fedratinib	2.46607	Increased HR	Favor HR
Thioguanine	2.58696	Increased HR	Favor HR
Irinotecan	2.71116	Increased HR	Favor HR
Etoposide	2.73291	Increased HR	Favor HR
AP26113	3.00955	Increased HR	Favor HR
Raltegravir potassium	3.43249	Increased HR	Favor HR
Bleomycin Sulfate	3.46658	Increased HR	Favor HR
Voxtalisib Analogue	3.55395	Increased HR	Favor HR
Belinostat	3.76867	Increased HR	Favor HR
PCI-24781	3.83657	Increased HR	Favor HR
IC261	4.01565	Increased HR	Favor HR
DAPT	4.26129	Increased HR	Favor HR
YK-4-279	4.94593	Increased HR	Favor HR
Histone Deacetylase Inhibitor III	5.09325	Increased HR	Favor HR
Entinostat	5.83183	Increased HR	Favor HR
BIX02188	6.34535	Increased HR	Favor HR
Nexturastat A	6.77966	Increased HR	Favor HR
Daunorubicin hydrochloride	17.2178	Increased HR	Favor HR
Cyclopamine	21.0823	Increased HR	Favor HR
7,8-Dihydroxyflavone	21.5891	Increased HR	Favor HR
Suramin Sodium Salt	22.955	Increased HR	Favor HR
Schizandrin B	27.0628	Increased HR	Favor HR
Costunolide	27.8239	Increased HR	Favor HR
TBB	28.3213	Increased HR	Favor HR
Daphnetin	32.0496	Increased HR	Favor HR
Zinc bacitracin	32.1289	Increased HR	Favor HR
Kaempferol	32.9089	Increased HR	Favor HR
Sodium Aescinate	32.9976	Increased HR	Favor HR
Monocrotaline	33.3271	Increased HR	Favor HR
Daidzin	35.8822	Increased HR	Favor HR
Ginsenoside Rg2	38.1926	Increased HR	Favor HR
Asiaticoside	38.946	Increased HR	Favor HR
Atorvastatin Calcium	39.0587	Increased HR	Favor HR
Curcumol	39.9316	Increased HR	Favor HR
Coenzyme Q10	43.7727	Increased HR	Favor HR
Astragaloside IV	47.9736	Increased HR	Favor HR
